# Supplementary material for: Detection of Endoparasites in Non-Native Raccoons from Central Italy
Source: Vet Sci. 2023 Feb 20;10(2):171. doi: 10.3390/vetsci10020171 (PMC9961332; doi:10.3390/vetsci10020171)
Supplement: Supplementary file 1 [file vetsci-10-00171-s001.zip]

Archive with 4 entries (3 files):
- Supplementary material/
- Supplementary material/S2 .tiff
- Supplementary material/S1.tif
- Supplementary material/Supplementary material Table S1.pdf
